# Supplementary material for: Gshdz4-GmU2AFb-GmCML27 Regulatory Pathway Reshapes Root System Architecture and Enhances Alkaline Tolerance in Soybean
Source: Plants (Basel). 2026 Jul 17;15(14):2191. doi: 10.3390/plants15142191 (PMC13415441; doi:10.3390/plants15142191)
Supplement: Supplementary file 1 [file plants-15-02191-s001.zip]

Archive with 1 entries (1 files):
- plants-4391998-supplementary.pdf
